# Supplementary material for: Identifying causal relationships of cancer treatment and long-term health effects among 5-year survivors of childhood cancer in Southern Sweden
Source: Commun Med (Lond). 2022 Mar 2;2:21. doi: 10.1038/s43856-022-00081-z (PMC9053221; doi:10.1038/s43856-022-00081-z)
Supplement: Supplementary file 2 — Supplementary Data 1 [file 43856_2022_81_MOESM2_ESM.xlsx]

## Sheet: Fig 2a, CCS vs controls, inpati
Supplementary Data 1 for Figure 2a
Outcome chapter	Expected frequency difference, %/year	Standard deviation of frequency difference	Significance level of frequency difference	Expected frequency of controls	Standard deviation of frequency, controls	Number of individuals with outcome, controls	Total observation time in hundreds years, controls	Total number of individuals, controls	Expected frequency of CCS	Standard deviation of frequency, CCS	Number of individuals with outcome, CCS	Total observation time in hundreds years, CCS	Total number of individuals, CCS
AB	0.387722	0.0429928	0	0.215766	0.0102862	438	2035.56	11882	0.603488	0.0417441	207	342.633	2315
C	0.427785	0.0380715	0	0.0699902	0.00579243	144	2078.36	11882	0.497775	0.0376283	173	343.923	2315
D’	0.568129	0.0454668	0	0.116357	0.00751082	238	2057.51	11882	0.684486	0.0448422	231	335.299	2315
D’’	0.184721	0.0285379	0	0.095269	0.00677047	196	2070.13	11882	0.27999	0.0277231	100	356.102	2315
E	0.696327	0.0532845	0	0.211232	0.0101395	432	2051.35	11882	0.907559	0.0523108	299	328.403	2315
F	0.128846	0.0376309	0.00019837	0.314735	0.012441	638	2030.45	11882	0.443581	0.0355149	154	348.679	2315
G	0.457446	0.0425593	0	0.147029	0.00844662	301	2056.1	11882	0.604475	0.0417127	208	342.696	2315
H’	0.0995332	0.0183978	0	0.0256208	0.00348655	52	2082.75	11882	0.125154	0.0180644	46	358.616	2315
H’’	0.103634	0.0208309	2.25144e-10	0.0493001	0.00485768	101	2073.66	11882	0.152934	0.0202566	55	357.128	2315
I	0.34502	0.0395868	0	0.175723	0.00923578	360	2055.62	11882	0.520742	0.0384944	181	346.98	2315
J	0.42412	0.0506688	0	0.371474	0.013702	733	1976.29	11882	0.795594	0.048781	264	332.026	2315
K	0.246175	0.047652	1.47108e-08	0.448522	0.0150261	889	1984.46	11882	0.694697	0.0452209	234	337.649	2315
L	0.149315	0.0264664	0	0.0872536	0.00648551	179	2065.19	11882	0.236569	0.0256595	83	350.085	2315
M	0.210081	0.0382682	3.2423e-10	0.255556	0.0112285	516	2023.45	11882	0.465637	0.0365839	160	344.408	2315
N	0.217646	0.0411825	2.9807e-09	0.311765	0.0124906	621	1995.38	11882	0.529411	0.0392426	180	340.861	2315
O	-0.170254	0.0627467	0.00616105	1.22562	0.0259017	2237	1826	11882	1.05536	0.0571512	339	322.277	2315
P	0.00262711	0.00218253	0.114058	0.00148241	0.000740577	2	2087.15	11882	0.00410916	0.00205284	2	361.615	2315
Q	0.252203	0.0303678	0	0.0663754	0.00565025	136	2069.34	11882	0.318578	0.0298376	112	348.092	2315
R	0.473988	0.0562694	0	0.507375	0.0160206	1001	1975.11	11882	0.981363	0.0539406	329	335.549	2315
ST	0.316243	0.0561705	9.4262e-10	0.627971	0.0180231	1212	1931.73	11882	0.944214	0.0532004	313	332.126	2315

## Sheet: Fig 2b, CCS vs controls, outpat
Supplementary Data 1 for Figure 2b
Outcome chapter	Expected frequency difference, %/year	Standard deviation of frequency difference	Significance level of frequency difference	Expected frequency of controls	Standard deviation of frequency, controls	Number of individuals with outcome, controls	Total observation time in hundreds years, controls	Total number of individuals, controls	Expected frequency of CCS	Standard deviation of frequency, CCS	Number of individuals with outcome, CCS	Total observation time in hundreds years, CCS	Total number of individuals, CCS
AB	0.575506	0.0845817	0	0.997892	0.0265939	1406	1410.05	11882	1.5734	0.0802922	382	243.133	2315
C	1.19552	0.0753186	0	0.173132	0.0106961	260	1510.35	11882	1.36865	0.0745552	335	243.28	2315
D’	1.95285	0.120392	0	1.0462	0.0272316	1474	1410.05	11882	2.99905	0.117272	652	217.303	2315
D’’	0.270371	0.0398695	0	0.135833	0.00946393	204	1510.88	11882	0.406203	0.03873	108	265.108	2315
E	2.18276	0.112434	0	0.512662	0.0186577	753	1471.45	11882	2.69542	0.110875	589	218.002	2315
F	0.307335	0.0817417	6.10365e-05	1.15197	0.0285505	1626	1412.4	11882	1.4593	0.0765936	361	247.913	2315
G	0.985726	0.0840328	0	0.626731	0.0207078	914	1460.25	11882	1.61246	0.0814414	390	241.802	2315
H’	1.36009	0.100342	0	0.851128	0.0243478	1220	1434.78	11882	2.21121	0.0973433	514	232.395	2315
H’’	0.679304	0.0708706	0	0.490817	0.0182663	720	1469.32	11882	1.17012	0.0684761	290	247.847	2315
I	0.772396	0.0733506	0	0.494295	0.0182947	728	1475.2	11882	1.26669	0.0710325	316	249.396	2315
J	0.713295	0.0955516	0	1.24732	0.0299799	1729	1387.03	11882	1.96062	0.0907266	465	237.45	2315
K	0.555032	0.0957762	3.48676e-10	1.38371	0.0316531	1909	1380.38	11882	1.93875	0.0903945	458	236.584	2315
L	1.06739	0.112837	0	1.56055	0.0338371	2125	1362.4	11882	2.62794	0.107644	594	226.21	2315
M	0.781099	0.117147	0	1.99306	0.0388267	2633	1321.61	11882	2.77416	0.110525	628	226.621	2315
N	1.06415	0.128825	0	2.16557	0.0409035	2801	1293.92	11882	3.22972	0.122159	697	215.996	2315
O	-0.0361939	0.0644432	0.321193	0.927452	0.025566	1314	1417.86	11882	0.891258	0.0591549	225	253.61	2315
P	0.00156809	0.00303274	0.386059	0.00318518	0.00130036	4	1524.35	11882	0.00474641	0.00274438	1	272.339	2315
Q	0.525992	0.0561858	0	0.247532	0.0128512	369	1495.71	11882	0.773524	0.0546964	198	255.469	2315
R	1.82534	0.160044	0	2.88649	0.0478892	3631	1258.3	11882	4.71184	0.152711	950	201.726	2315
ST	0.487601	0.150927	0.000631499	3.58956	0.0553157	4209	1172.85	11882	4.07716	0.140425	841	206.488	2315

## Sheet: Fig 2c, CCS females vs males, i
Supplementary Data 1 for Figure 2c
Outcome chapter	Expected frequency difference, %/year	Standard deviation of frequency difference	Significance level of frequency difference	Expected frequency of females	Standard deviation of frequency, females	Number of individuals with outcome, females	Total observation time in hundreds years, females	Total number of individuals, females	Expected frequency of males	Standard deviation of frequency, males	Number of individuals with outcome, males	Total observation time in hundreds years, males	Total number of individuals, males
AB	0.191508	0.0855872	0.0199286	0.523173	0.0525808	97	187.575	1163	0.714681	0.067531	110	155.058	1152
C	0.0745144	0.0774388	0.194162	0.475264	0.0498212	89	189.484	1163	0.549779	0.0592842	84	154.439	1152
D’	-0.0963925	0.090451	0.170842	0.738775	0.0633494	134	182.637	1163	0.642382	0.0645618	97	152.662	1152
D’’	-0.0388008	0.0560329	0.293688	0.304045	0.039252	58	193.778	1163	0.265244	0.039987	42	162.324	1152
E	-0.0207941	0.105635	0.473936	0.925966	0.0716534	165	179.254	1163	0.905172	0.0776178	134	149.149	1152
F	-0.00431862	0.0713976	0.513035	0.449307	0.04845	84	189.142	1163	0.444989	0.0524424	70	159.538	1152
G	0.217518	0.0860833	0.00704096	0.514875	0.0520103	96	188.69	1163	0.732394	0.068595	112	154.006	1152
H’	0.0126452	0.0380917	0.413626	0.127843	0.0250721	24	195.579	1163	0.140488	0.028677	22	163.037	1152
H’’	-0.021398	0.04142	0.341624	0.16919	0.0290158	32	194.464	1163	0.147792	0.0295584	23	162.663	1152
I	0.137702	0.0787959	0.0484107	0.464802	0.0492689	87	189.562	1163	0.602504	0.0614928	94	157.418	1152
J	0.170457	0.0993611	0.0543015	0.724212	0.0627972	131	182.39	1163	0.89467	0.0770009	133	149.636	1152
K	-0.0475857	0.0907081	0.341021	0.720498	0.0622415	132	184.54	1163	0.672912	0.0659845	102	153.109	1152
L	-0.00904843	0.0521385	0.485806	0.246804	0.035623	46	190.269	1163	0.237755	0.0380713	37	159.816	1152
M	0.0528235	0.0741445	0.269776	0.446326	0.0484108	83	188.291	1163	0.499149	0.0561587	77	156.117	1152
N	-0.464249	0.0769056	1.11339e-09	0.753074	0.0643395	135	180.027	1163	0.288826	0.0421296	45	160.834	1152
Q	-0.0101903	0.0609495	0.464304	0.332045	0.0415057	62	189.637	1163	0.321855	0.0446333	50	158.455	1152
R	-0.214546	0.107527	0.0317095	1.08563	0.077348	195	180.441	1163	0.871085	0.0746949	134	155.107	1152
ST	0.203576	0.108145	0.03895	0.856467	0.0683535	155	182.25	1163	1.06004	0.0838038	158	149.876	1152

## Sheet: Fig 2d, CCS females vs males, o
Supplementary Data 1 for Figure 2d
Outcome chapter	Expected frequency difference, %/year	Standard deviation of frequency difference	Significance level of frequency difference	Expected frequency of females	Standard deviation of frequency, females	Number of individuals with outcome, females	Total observation time in hundreds years, females	Total number of individuals, females	Expected frequency of males	Standard deviation of frequency, males	Number of individuals with outcome, males	Total observation time in hundreds years, males	Total number of individuals, males
AB	-0.447466	0.159823	0.00398263	1.79179	0.118147	228	127.726	1163	1.34433	0.107632	154	115.407	1152
C	0.244974	0.152294	0.0696378	1.2738	0.097696	168	132.733	1163	1.51877	0.116829	167	110.548	1152
D’	-0.841925	0.233801	0.000314172	3.41232	0.173234	386	113.372	1163	2.57039	0.157012	266	103.931	1152
D’’	-0.0480858	0.0782586	0.323777	0.437213	0.0550836	61	141.64	1163	0.389127	0.0555896	47	123.468	1152
E	0.203782	0.224025	0.207141	2.61717	0.148885	307	117.697	1163	2.82095	0.167392	282	100.305	1152
F	-0.143001	0.153111	0.214843	1.53112	0.107464	201	131.896	1163	1.38812	0.109061	160	116.018	1152
G	0.405154	0.165615	0.0101524	1.43545	0.104414	187	131.046	1163	1.84061	0.128554	203	110.756	1152
H’	0.343358	0.19685	0.0568205	2.06185	0.128117	257	125.163	1163	2.4052	0.149452	257	107.231	1152
H’’	0.00931881	0.137812	0.52741	1.17377	0.0936769	155	132.903	1163	1.18309	0.101078	135	114.944	1152
I	-0.137128	0.142355	0.203709	1.33912	0.100091	177	132.88	1163	1.202	0.101226	139	116.516	1152
J	0.188709	0.182804	0.192436	1.87946	0.121067	239	127.718	1163	2.06817	0.136968	226	109.732	1152
K	-0.290929	0.180441	0.0733512	2.08173	0.128856	259	124.86	1163	1.7908	0.126313	199	111.724	1152
L	-0.18892	0.215395	0.216494	2.72368	0.15062	325	119.677	1163	2.53476	0.153976	269	106.533	1152
M	0.0184	0.221701	0.506653	2.77136	0.15119	334	120.879	1163	2.78976	0.162151	294	105.741	1152
N	-2.85584	0.24794	0	4.70889	0.211863	492	104.598	1163	1.85305	0.128796	205	111.398	1152
Q	0.160996	0.111268	0.0890036	0.708142	0.0715332	96	137.1	1163	0.869139	0.0852261	102	118.368	1152
R	-1.04474	0.304508	0.000458587	5.22161	0.223056	546	104.736	1163	4.17687	0.207295	404	96.9896	1152
ST	1.40029	0.287994	6.76827e-07	3.46037	0.173453	396	114.771	1163	4.86066	0.229901	445	91.7174	1152

## Sheet: Fig 2e, control fem vs male inp
Supplementary Data 1 for figure 2e
Outcome chapter	Expected frequency difference, %/year	Standard deviation of frequency difference	Significance level of frequency difference	Expected frequency of females	Standard deviation of frequency, females	Number of individuals with outcome, females	Total observation time in hundreds years, females	Total number of individuals, females	Expected frequency of males	Standard deviation of frequency, males	Number of individuals with outcome, males	Total observation time in hundreds years, males	Total number of individuals, males
AB	-0.0430121	0.0204632	0.0262516	0.235097	0.0143341	267	1139.56	6005	0.192085	0.0146039	171	895.997	5877
C	-0.0211957	0.0114173	0.0472767	0.0795434	0.00820428	92	1167.31	6005	0.0583478	0.00794012	52	911.052	5877
D’	-0.13509	0.0140588	0	0.176453	0.0123542	202	1147.47	6005	0.0413632	0.00671	36	910.046	5877
D’’	-0.0777355	0.0129447	2.73622e-09	0.129864	0.0105334	150	1159.89	6005	0.0521286	0.00752412	46	910.237	5877
E	-0.145965	0.0195553	0	0.27589	0.0154711	316	1147.89	6005	0.129925	0.0119606	116	903.468	5877
F	0.0214702	0.0251784	0.225003	0.305792	0.0163453	348	1141.39	6005	0.327262	0.0191516	290	889.068	5877
G	-0.0196384	0.0168631	0.150765	0.155989	0.0115946	179	1153.51	6005	0.13635	0.0122446	122	902.59	5877
H’	-0.00121458	0.0069504	0.471676	0.0264263	0.00467155	30	1170.86	6005	0.0252117	0.00514632	22	911.885	5877
H’’	-0.0098118	0.00964549	0.192794	0.0539606	0.00674508	62	1165.52	6005	0.0441488	0.00689489	39	908.146	5877
I	-0.00138645	0.0185911	0.527573	0.176705	0.0123416	203	1154.41	6005	0.175319	0.0139037	157	901.209	5877
J	-0.0542561	0.0273513	0.0303457	0.39587	0.0189154	436	1103.73	6005	0.341614	0.019756	297	872.561	5877
K	-0.0884559	0.0299065	0.00231151	0.488053	0.0209637	540	1108.3	6005	0.399597	0.0213289	349	876.153	5877
L	-0.000533116	0.0130497	0.523067	0.0878663	0.00865772	101	1160.7	6005	0.0873331	0.00976414	78	904.495	5877
M	-0.0352112	0.022429	0.0693825	0.271475	0.0154437	307	1134.3	6005	0.236264	0.0162651	209	889.147	5877
N	-0.390989	0.0236085	0	0.489914	0.0211808	533	1088.82	6005	0.0989248	0.0104276	88	906.569	5877
Q	-0.00670391	0.0112849	0.305107	0.0696174	0.00768796	80	1162.65	6005	0.0629135	0.00826095	56	906.685	5877
R	-0.191072	0.0315654	1.8884e-09	0.593077	0.0232624	648	1094.01	6005	0.402005	0.0213362	353	881.099	5877
ST	0.376295	0.038052	0	0.468449	0.0205231	519	1110.59	6005	0.844745	0.032043	693	821.14	5877

## Sheet: Fig 2f, control fem vs male out
Supplementary Data 1 for Figure 2f
Outcome chapter	Expected frequency difference, %/year	Standard deviation of frequency difference	Significance level of frequency difference	Expected frequency of females	Standard deviation of frequency, females	Number of individuals with outcome, females	Total observation time in hundreds years, females	Total number of individuals, females	Expected frequency of males	Standard deviation of frequency, males	Number of individuals with outcome, males	Total observation time in hundreds years, males	Total number of individuals, males
AB	-0.390813	0.0526278	0	1.18159	0.039674	885	749.679	6005	0.790779	0.0345784	521	660.37	5877
C	-0.0953217	0.0209647	5.16416e-06	0.217533	0.0163048	176	812.457	6005	0.122211	0.0131784	84	697.89	5877
D’	-0.791457	0.0535254	0	1.42362	0.0438711	1051	738.709	6005	0.632159	0.0306642	423	671.343	5877
D’’	-0.100937	0.0184302	4.18239e-08	0.183058	0.0149466	148	812.008	6005	0.0821209	0.010783	56	698.869	5877
E	-0.284507	0.0366657	0	0.645556	0.0286138	507	786.514	6005	0.361049	0.0229266	246	684.934	5877
F	-0.103297	0.0570631	0.0486568	1.20058	0.0397988	908	757.099	6005	1.09728	0.0408933	718	655.299	5877
G	-0.165792	0.0411203	4.66792e-05	0.704288	0.0299765	550	782.173	6005	0.538496	0.0281476	364	678.073	5877
H’	-0.244405	0.0483166	4.42413e-07	0.96539	0.0354406	740	767.426	6005	0.720985	0.0328399	480	667.354	5877
H’’	-0.0244355	0.0365636	0.285653	0.502652	0.0251641	397	791.749	6005	0.478217	0.0265267	323	677.568	5877
I	-0.11823	0.0363576	0.000840835	0.549678	0.0263248	434	791.165	6005	0.431448	0.0250774	294	684.035	5877
J	-0.0836048	0.0599743	0.108086	1.28667	0.0415272	958	745.309	6005	1.20307	0.0432713	771	641.722	5877
K	-0.35542	0.0629246	1.41641e-08	1.5513	0.0460061	1135	732.211	6005	1.19588	0.0429295	774	648.172	5877
L	-0.449335	0.0672057	0	1.77241	0.0495209	1279	722.106	6005	1.32307	0.0454344	846	640.293	5877
M	-0.161509	0.0776202	0.0237548	2.06894	0.054091	1461	706.624	6005	1.90743	0.0556691	1172	614.986	5877
N	-2.57754	0.0827716	0	3.48038	0.0740506	2207	634.24	6005	0.902839	0.0369817	594	659.678	5877
Q	0.0110381	0.0258099	0.391033	0.24295	0.0173095	195	806.814	6005	0.253988	0.0191451	174	688.893	5877
R	-1.13738	0.0951955	0	3.43685	0.0726817	2234	650.249	6005	2.29948	0.0614781	1397	608.053	5877
ST	1.69378	0.115189	0	2.85857	0.0654939	1903	666.139	6005	4.55234	0.0947583	2306	506.713	5877
