# Supplementary material for: Identifying causal relationships of cancer treatment and long-term health effects among 5-year survivors of childhood cancer in Southern Sweden
Source: Commun Med (Lond). 2022 Mar 2;2:21. doi: 10.1038/s43856-022-00081-z (PMC9053221; doi:10.1038/s43856-022-00081-z)
Supplement: Supplementary file 3 — Supplementary Data 2 [file 43856_2022_81_MOESM3_ESM.xlsx]

## Sheet: Mortality CCS
Supplementary Data 2
Mortality among Childhood cancer survivors (CCS)
Total CCS:	2315
Females:	1163
Males:	1152
Mortalities:	171
Age at death	Sex
7	male
7	male
7	female
7	male
8	male
9	male
9	male
9	male
9	female
9	female
10	female
10	male
10	female
11	female
11	male
11	female
11	female
11	male
11	female
12	male
12	female
12	male
12	male
12	male
12	female
13	female
13	female
13	male
13	female
14	male
14	male
14	female
14	female
15	male
15	male
15	female
15	male
16	male
16	female
16	male
16	female
16	male
17	male
17	female
17	male
17	male
17	female
17	female
18	female
18	male
18	male
19	male
19	male
19	female
19	male
19	male
19	male
20	male
20	male
20	male
20	male
20	male
21	male
21	male
21	male
21	female
21	female
21	male
22	female
22	male
22	male
22	male
22	female
23	male
23	male
23	male
23	female
23	male
23	female
23	male
23	female
23	female
24	female
24	male
24	female
24	male
24	female
24	female
25	female
25	female
25	female
26	male
26	male
26	female
26	female
27	male
27	male
27	female
27	male
28	male
28	male
28	female
28	female
28	female
28	female
29	female
29	male
30	female
30	female
31	male
31	male
31	male
31	male
31	female
32	female
33	female
33	female
33	male
34	male
34	male
35	female
35	female
35	male
36	female
36	female
36	female
36	male
36	female
37	male
37	male
37	male
38	female
38	female
38	female
39	male
39	female
40	female
41	female
41	male
42	female
42	female
42	male
42	male
42	female
43	female
43	male
43	male
44	female
45	male
46	male
46	female
46	male
47	female
47	male
47	male
49	female
49	male
49	female
50	female
50	female
50	male
51	female
52	female
52	female
54	female
54	female
54	male
55	female
56	male
57	female
61	female

## Sheet: Mortality controls
Supplementary Data 2
Mortality among controls
Total controls:	11882
Females:	6005
Males:	5877
Mortalities:	166
Age at death	Sex
5	male
8	male
13	male
13	male
14	male
15	male
15	female
16	male
16	male
16	female
16	female
16	male
17	male
17	male
17	male
17	male
17	female
18	male
18	male
19	female
19	male
19	male
19	male
19	female
19	male
19	female
19	male
20	female
20	female
20	male
21	female
21	male
21	male
21	female
21	male
21	male
21	male
22	male
22	male
23	male
23	female
23	male
23	female
23	female
24	male
24	female
25	male
25	male
25	male
25	female
26	male
26	male
26	male
26	male
26	male
27	female
27	male
27	female
28	female
28	female
29	male
29	male
29	male
29	female
29	male
29	female
30	male
30	female
31	female
31	female
31	female
32	male
32	male
33	female
33	male
34	male
34	male
34	male
35	female
35	female
35	female
36	female
36	female
37	male
37	male
37	male
37	female
37	male
38	male
38	female
38	female
38	female
38	female
38	male
38	female
38	male
38	female
39	male
40	male
40	male
40	female
40	male
41	female
41	female
41	male
41	female
42	female
42	female
43	male
43	male
43	female
43	male
43	female
44	male
44	male
44	male
44	male
45	female
45	female
45	male
46	male
46	female
46	male
46	female
46	male
47	female
47	male
47	male
48	male
48	female
49	male
49	male
49	male
49	female
50	male
50	male
50	female
51	male
51	female
51	female
51	female
52	female
52	female
53	female
53	female
53	male
53	female
53	male
53	male
54	male
55	female
56	female
56	female
56	female
56	female
57	female
58	male
58	female
58	male
59	male
59	female
59	female
61	female
61	female
62	female
64	female
