# Supplementary material for: Identifying causal relationships of cancer treatment and long-term health effects among 5-year survivors of childhood cancer in Southern Sweden
Source: Commun Med (Lond). 2022 Mar 2;2:21. doi: 10.1038/s43856-022-00081-z (PMC9053221; doi:10.1038/s43856-022-00081-z)
Supplement: Supplementary file 4 — Supplementary Data 3 [file 43856_2022_81_MOESM4_ESM.xlsx]

## Sheet: Sheet1
Supplementary Data 3
Association number as referenced in the text	Identified associations (n=98)	Category, as validated with domain expertise	Literature Reference	Classification of time and source	Association intact (Y/N)
	Chemotherapeutic agents
	Possible effects of alkylating agents
1	Postprocedural hypofunction of endocrine organ (E89)	A	n.a.1	Association intact	Y
2	Disorders of lacrimal system (H04)	B	21-23	Association intact	Y
3	Male infertility	A	31, 32	Association intact	Y
	(N46 | male)
	Possible effects of Vinca-alkaloids
4	Testicular dysfunction	C4	n.a.2	Time era as confounding factor	N
	(E29 | pojke)
	Possible effects of Anthracyclines
5	Cardiomyopathy (I42)	A	33, 34	Association intact	Y
6	Atrophic disorders and scarring of skin (L90)	C3	n.a.2	Association intact	Y
	Possible effects of Topoisomerase inhibitors
7	Viral infection of unspecified site	B	n.a.3	Association intact	Y
	(B34)
8	Stature	C4	n.a.2	Time era as confounding factor	N
	(E34)
9	Hearing Loss	C4	n.a.2	Time era as confounding factor	N
	(H90)
10	Amenorrhoea	C4	n.a.2	Time era as confounding factor	N
	(N91 | female)
11	Conditions affecting weight (R63)	C4	n.a.2	Time era as confounding factor	N
	Radiation fields
	Possible effects of Radiation field Face
12	Hypopituitarism (E23)	A	35	Association intact	Y
13	Postprocedural hypofunction of endocrine organ (E89)	A	n.a.1	Association intact	Y
14	Disorders of teeth and supporting structures (K08)	A	36	Association intact	Y
	Possible effects of Radiation field abdomen
15	Ovarian dysfunction	A	36	Association intact	Y
	(E28 | female)
16	Paralytic ileus and intestinal obstruction	A	36	Association intact	Y
	(K56)
17	Hydronephrosis, obstructive and reflux uropathy (N13)	A	36	Association intact	Y
18	Female infertility (N97 | female)	A	36	Association intact	Y
	Possible effects of Radiation field Neck
19	Hypothyroidism (E03)	A	37, 38	Association intact	Y
20	Diseases of oesophagus (obstruction, ulcer) (K22)	A	39	Association intact	Y
	Possible effects of Radiation field Brain
21	Malignant neoplasm of the skin (different sites) (C44)	A	36, 40	The outcome code originated from outpatient care	N
22	Benign neoplasm of meninges (D32)	A	41, 42	Association intact	Y
23	Hypopituitarism (E23)	A	43, 44	Association intact	Y
24	Postprocedural hypofunction of endocrine organ (E89)	A	45	Association intact	Y
25	Mental disorders due to brain damage and dysfunction and to physical disease, anxiety, hallucinations (F06)	A	46	Association intact	Y
26	Disorder of binocular movement (H51)	A	47	Association intact	Y
27	Visual disturbances (H53)	A	47, 48	Association intact	y
28	Disorders of external ear (H61)	A	49	Association intact	Y
29	Hearing loss (H91)	A	49	Association intact	Y
30	Intracerebral haemorrhage (I61)	A	50, 51	Association intact	Y
31	Cerebral infarction (I63)	A	45, 50, 51	Association intact	Y
32	Sequelae of cerebrovascular disease (stroke, haemorrhage or infarction) (I69)	A	50, 51	Association intact	Y
	Possible effects of Radiation field "Larger Fields" (see Supplemental Information “Data preparation details”)
33	Malignant neoplasm of the skin (different sites) (C44)	A	40	The outcome code originated prior to the CCD	N
34	Hypothyroidism (E03)	A	52, 53	Association intact	Y
35	Hypopituitarism (E23)	A	43	Association intact	Y
36	Testicular dysfunction	A	54	The outcome code originated prior to the CCD	N
	(E29 | male)
37	Postprocedural hypofunction of endocrine organ (E89)	A	55, 56	Association intact	Y
38	Senile cataract (H25)	A	36	Association intact	Y
	Possible effects of Radiation field Testicles
39	Testicular dysfunction	A	31, 57, 58	Association intact	Y
	(E29 | male)
	Possible effects of Radiation field Thorax
40	Non-toxic goiter (E04)	A	59	Association intact	Y
41	Acute myocardial infarction	A	60-62	Association intact	Y
	(I21)
42	Chronic ischaemic heart disease, (incl. old myocardial infarction)	A	63, 64	Association intact	Y
	(I25)
43	Aortic valve disorders	A	63, 64	Association intact	Y
	(I35)
44	Heart failure	A	63, 64	Association intact	Y
	(I50)
45	Complications and ill-defined descriptions of heart disease	A	63, 64	Association intact	Y
	(I51)
	Surgery
	Possible effects of Surgery in the cerebrum
46	Epilepsy (G40)	A	65	Association intact	Y
	Possible effects of Surgery in cerebellum
47	Other strabismus (H50)	A	66	The outcome code occurred 0.5-5 years after the CCD	N
48	Hearing loss (H90)	A	67	Association intact	Y
	Possible effects of Surgery in pituitary region including sella turcica, craniopharyngioma, incl suprasellar region
49	Viral intestinal infection (A08)	B	n.a.3	Association intact	Y
50	Gastroenteritis and colitis of infectious origin (A09)	B	n.a.3	Association intact	Y
51	Malignant neoplasm of spinal cord, cranial nerves and other parts of central nervous system	C1	n.a.2	The outcome code originated from outpatient care	N
	(C72 | male)
52	Hypopituitarism (E23)	A	35, 68	The outcome code occurred 0.5-5 years after the CCD	N
53	Cushing syndrome (E24)	C3	35, 68	The outcome code originated prior to the CCD	N
54	Postprocedural hypofunction of endocrine organ (E89)	A	n.a.1	Association intact	Y
55	Disorders of optic nerve and visual pathways, not elsewhere classified	A	35, 68	Association intact	Y
	(H47)
56	Visual disturbances	A	35, 68	Association intact	Y
	(H53)
	Possible effects of Surgery in corpus pineale
57	Malignant neoplasm of brain (C71 | male)	C1	n.a.2	The outcome code originated prior to the CCD	N
	Possible effects of Surgery on the spine and neck
58	Neuromuscular dysfunction of bladder (N31)	A	69	The outcome code occurred 0.5-5 years after the CCD	N
	Stem cell transplantation
	Possible effects of autologous stem cell transplantation
59	Other ovarial dysfunction	A	70	Association intact	Y
	(E28 | female)
60	Postprocedural hypofunction of endocrine organ (E89)	A	n.a.1	Association intact	Y
61	Female infertility (N97 | female)	A	70	Association intact	Y
	Pre-existing disease
	Possible effects of MEN-2
62	Neoplasm of uncertain or unknown behaviour of endocrine glands (D44)	A	71	Association intact	Y
63	Postprocedural hypofunction of endocrine organ (E89)	A	71	Association intact	Y
	Possible effects of Downs syndrome
64	Hypothyroidism (E03)	A	72	The outcome code originated prior to the CCD	N
65	Disorders of refraction and accommodation (H52)	A	73	Association intact	Y
	Malignancies
	Possible effects of Malignant neoplasm of nasopharynx (C11)
66	Dysphagia (R13)	C3	74	The outcome code originated prior to the CCD	N
	Possible effects of Malignancy of the liver (C22)
67	Hearing loss (H90)	C3	n.a.2	The code occurred 0.5-5 years after the CCD.	N
	Malignant neoplasm of thorax and lower airways (C38)
68	Neoplasm of uncertain or unknown behaviour of other and unspecified sites (retroperitoneum, peritoneum, breast, eye, heart) (D48)	C2	n.a.1	The outcome code originated prior to the CCD	N
	Possible effects of Malignant neoplasm of bone and articular cartilage of limbs (C40)
69	Malignant neoplasm of other connective and soft tissue (C49)	C1	n.a.2	The outcome code originated from outpatient care	N
	Possible effects of Malignant melanoma of skin (C43)
70	Melanocytic naevi (D22)	A	72	The outcome code originated from outpatient care	N
	Possible effects of Malignant neoplasm of other connective and soft tissue (C49)
71	Benign neoplasms of connective and other soft tissue (D21)	C2	n.a.2	The outcome code originated from outpatient care	N
	Possible effects of Malignant neoplasm of cervix uteri (C53)
72	Inflammatory disease of uterus, except cervix (N71 | female)	B	n.a.3	Association intact	Y
	Possible effects of Malignant neoplasm of brain (C71)
73	Benign neoplasm of brain and other parts of central nervous system (D33)	A	75	Association intact	Y
74	Neoplasm of uncertain or unknown behaviour of brain and central nervous system (D43)	C2	75	Association intact	Y
75	Unspecified mental retardation (F79)	A	36	Association intact	Y
76	Epilepsy (G40)	A	65	The outcome code occurred 0.5-5 years after the CCD	N
77	Hydrocephalus (G91)	A	36	Association intact	Y
78	Hydrocephalus in other diseases (G94)	A	n.a.2	The outcome code occurred 0.5-5 years after the CCD	N
79	Disorders of optic nerve and visual pathways (H47)	A	66	The outcome code originated prior to the CCD	N
80	Disorders of refraction and accommodation (H52)	A	66	Association intact	Y
81	Nystagmus and other irregular eye movements (H55)	A	66	Association intact	Y
82	Convulsions (R56)	A	n.a.2	The outcome code occurred 0.5-5 years after the CCD	N
	Possible effects of Malignant neoplasm of spinal cord, cranial nerves and other parts of central nervous system (C72)
83	Malignant neoplasm of brain (C71 | male)	C2	n.a.2	The outcome code originated from outpatient care	N
84	Benign neoplasm of brain and other parts of central nervous system (D33)	C2	75	Association intact	Y
85	Neoplasm of uncertain or unknown behaviour of brain and central nervous system (D43)	C2	n.a.1	Association intact	Y
86	Phakomatoses (Q85)	A	n.a.1	Association intact	Y
	Possible effects of Malignant neoplasm of adrenal gland (C74)
87	Malignant neoplasm of peripheral nerves and autonomic nervous system (C47)	C1	n.a.2	The outcome code occurred 0.5-5 years after the CCD	N
	Possible effects of Malignant neoplasm of other endocrine glands and related structures (C75)
88	Benign neoplasm of brain and other parts of central nervous system (D33)	A	n.a.2	The outcome code originated from outpatient care	N
89	Benign neoplasm of other and unspecified endocrine glands (D35)	C2	n.a.1	Association intact	Y
90	Neoplasm of uncertain or unknown behaviour of endocrine gland (D44)	C2	n.a.1	Association intact	Y
91	Hyperfunction of pituitary gland (E22)	A	38, 76	Association intact	Y
92	Hypofunction and other disorders of pituitary gland (E23)	A	35	Association intact	Y
93	Disorders of adrenal gland (E27)	A	68	Association intact	Y
94	Other strabismus (H50)	A	35, 66, 68	The outcome code originated prior to the CCD	N
	Possible effects of Hodgkin lymphoma (C81)
95	Other and unspecified types of non-Hodgkin lymphoma (C85)	C2	77, 78	Association intact	Y
96	Diseases of spleen (D73)	A	36	Association intact	Y
	Possible effects of Non-follicular lymphoma (C83)
97	Other and unspecified types of non-Hodgkin lymphoma (C85)	C2	n.a.2	The outcome code occurred 0.5-5 years after the CCD	N
	Possible effects of Other and unspecified malignant neoplasms of lymphoid, haematopoietic and related tissue (C96)
98	Other specified diseases with participation of lymphatic system (D76)	C2	n.a.2	The outcome code originated from outpatient care	N
