# Supplementary material for: Identifying causal relationships of cancer treatment and long-term health effects among 5-year survivors of childhood cancer in Southern Sweden
Source: Commun Med (Lond). 2022 Mar 2;2:21. doi: 10.1038/s43856-022-00081-z (PMC9053221; doi:10.1038/s43856-022-00081-z)
Supplement: Supplementary file 5 — Supplementary Data 4 [file 43856_2022_81_MOESM5_ESM.xlsx]

## Sheet: Basis for findings by outcome
			Supplementary Data 4
Findings table line ref	Outcome	Factor	Controlled for factors	Significance, confounder adjusted	Increased risk % per year, adjusted	Relative risk multiplier, adjusted	Significance, unadjusted	Increased risk % per year, unadjusted	Relative risk multiplier, unadjusted	Number of patients with outcome, without factor	Total number of patients, without factor	Total observation time in hundreds years, without factor	Number of patients with outcome, with factor	Total number of patients, with factor	Total observation time in hundreds years, with factor
Direct correlates to outcome A08
#49	A08	SurgAA3		0.0001	0.389	6.92	0.0001	0.389	6.92	15	2254	264	7	61	8
Direct correlates to outcome A09
#50	A09	SurgAA3	RadioTestis	0	0.9719	4.59	0.0001	0.8306	4.08	63	2254	261	10	61	7
Direct correlates to outcome B34
#07	B34	CytoH	CytoB	0	0.6712	3.1	0	0.7675	4.11	56	1907	235	32	408	31
Direct correlates to outcome C44
#21	C44	RadioBrain	RadioTorax, RadioMajor	0	0.3727	3.52	0	0.4036	3.94	29	1960	221	24	355	43
#33	C44	RadioMajor	RadioTorax, RadioBrain	0.0001	0.8399	6.55	0.0018	0.6734	4.19	47	2271	259	6	44	4
Direct correlates to outcome C47
#87	C47	C74		0	0.2514	14.09	0	0.2514	14.09	4	2288	269	6	27	2
Direct correlates to outcome C49
#69	C49	C40	C69	0	0.5542	9.33	0.0001	0.4249	6.71	17	2250	264	7	65	7
Direct correlates to outcome C71 | Male
#83	C71 | Male	C72	SurgAA4	0	2.066	13.06	0	1.7161	9.16	23	1101	119	14	51	5
#57	C71 | Male	SurgAA4	C72	0	2.09	11.39	0.0001	1.7261	6.87	31	1142	123	6	10	1
Direct correlates to outcome C72 | Male
#51	C72 | Male	SurgAA3	CytoA	0	2.7533	18.4	0	1.5796	16.55	11	1122	121	12	30	3
Direct correlates to outcome C85
#95	C85	C81	C83	0	0.4403	12.51	0	0.3769	6.72	15	2176	255	10	139	16
#97	C85	C83	C81	0	0.5351	14.85	0	0.4664	7.35	17	2248	264	8	67	8
Direct correlates to outcome D21
#71	D21	C49		0	0.5379	4.9	0	0.5379	4.9	32	2195	256	11	120	13
Direct correlates to outcome D22
#70	D22	C43	StemAutolog, C92	0	3.6039	5.14	0	3.1595	4.53	211	2259	249	20	56	4
Direct correlates to outcome D32
#22	D32	RadioBrain	C70	0	0.727	16.42	0	0.694	15.16	10	1961	224	35	354	44
Direct correlates to outcome D33
#73	D33	C71	C72, C75	0	0.7316	12.91	0	0.5537	3.49	49	1973	231	27	342	34
#84	D33	C72	C75, C71	0	2.2369	36.7	0	1.8473	9.2	55	2233	257	21	82	8
#88	D33	C75	C72, C71	0	1.2905	21.49	0	1.0461	5.21	59	2186	254	17	129	11
Direct correlates to outcome D35
#89	D35	C75	CytoD	0	1.0397	42.64	0	4.1633	54.59	19	2186	257	50	129	8
Direct correlates to outcome D43
#74	D43	C71	C72, RadioBrain	0	0.5802	7.83	0	0.557	6.17	24	1975	233	25	340	34
#85	D43	C72	C71, RadioBrain	0	0.8213	11.76	0	0.7738	5.98	37	2231	258	12	84	9
Direct correlates to outcome D44
#90	D44	C75	MEN2	0	2.2804	17.77	0	2.0963	12.45	45	2185	256	30	130	10
#62	D44	MEN2	C75	0	3.8648	26.36	0	3.4671	15.91	58	2289	265	17	26	2
Direct correlates to outcome D48
#68	D48	C38	C81, SurgKA	0	5.5895	12.12	0.0021	2.1598	4.83	119	2310	264	4	5	0
Direct correlates to outcome D73
#96	D73	C81	CytoA	0	0.4521	9.56	0	0.5201	15.59	8	2177	255	14	138	16
Direct correlates to outcome D76
#98	D76	C96		0	1.1443	77.28	0	1.1443	77.28	3	2265	267	17	50	3
Direct correlates to outcome E03
#64	E03	Downs	RadioMajor, RadioTorax, SurgBA, RadioNeck	0	6.5059	19.44	0.001	2.2914	4.9	129	2302	262	5	13	1
#19	E03	RadioNeck	C73, Downs, RadioMajor, RadioTorax	0	1.2061	3.07	0	1.3876	4.25	102	2131	246	32	184	17
#34	E03	RadioMajor	C73, Downs, RadioTorax, RadioNeck	0	2.8257	9.62	0	1.87	4.6	123	2273	260	11	42	4
Direct correlates to outcome E04
#40	E04	RadioTorax	Female	0	0.3497	7.25	0	0.4171	6.84	16	2082	245	14	233	24
Direct correlates to outcome E22
#91	E22	C75		0	1.3056	16.06	0	1.3056	16.06	21	2186	258	23	129	12
Direct correlates to outcome E23
#92	E23	C75	RadioFace, RadioMajor, RadioBrain, SurgAA3, C53	0	2.3188	3.01	0	6.9265	10.09	180	2188	238	56	127	6
#12	E23	RadioFace	RadioMajor, RadioBrain, SurgAA3, C75, C53	0	3.3086	6.42	0.0001	2.6232	3.59	224	2282	242	12	33	3
#23	E23	RadioBrain	RadioFace, RadioMajor, SurgAA3, C75, C53	0	4.3934	7.03	0	4.7738	12.17	92	1981	217	144	334	27
#35	E23	RadioMajor	RadioFace, RadioBrain, SurgAA3, C75, C53	0	2.3292	4.9	0.0009	2.0657	2.99	225	2274	241	11	41	3
#52	E23	SurgAA3	RadioFace, RadioMajor, RadioBrain, C75, C53	0	16.1269	6.78	0	13.0274	17.16	193	2258	242	43	57	2
Direct correlates to outcome E24
#53	E24	SurgAA3		0	0.1819	17	0	0.1819	17	2	2255	265	6	60	7
Direct correlates to outcome E27
#93	E27	C75	MEN2	0.0001	0.3756	6.01	0.0007	0.3045	4.57	19	2185	258	7	130	13
Direct correlates to outcome E28 | Female
#15	E28 | Female	RadioAbdomen	StemAutolog, RadioMajor	0	1.0867	4.94	0.0001	0.9196	4.01	37	1059	132	13	104	10
#59	E28 | Female	StemAutolog	RadioAbdomen, RadioMajor	0	2.8523	7.55	0	2.261	8.17	40	1137	139	10	26	2
Direct correlates to outcome E29 | Male
#04	E29 | Male	CytoD	RadioMajor, CytoH, RadioTestis	0.0001	0.4406	2.5	0	0.8875	5.82	12	617	69	55	535	50
#36	E29 | Male	RadioMajor	CytoH, CytoD, RadioTestis	0.0001	2.2444	4.24	0	3.6017	7.65	58	1131	119	9	21	1
#39	E29 | Male	RadioTestis	RadioMajor, CytoH, CytoD	0	4.3396	11.18	0	5.1246	12.44	50	1127	118	17	25	2
Direct correlates to outcome E34
#08	E34	CytoH		0	0.4451	5.3	0	0.4451	5.3	23	1906	237	19	409	32
Direct correlates to outcome E89
#01	E89	CytoA	MEN2, SurgAA3, StemAutolog, RadioMajor, RadioBrain, RadioNeck, RadioFace	0	0.5557	2.26	0	0.8063	2.31	111	1557	181	99	758	68
#63	E89	MEN2	CytoA, SurgAA3, StemAutolog, RadioMajor, RadioBrain, RadioNeck, RadioFace	0	7.253	30.43	0	4.4175	6.31	195	2289	247	15	26	2
#13	E89	RadioFace	MEN2, CytoA, SurgAA3, StemAutolog, RadioMajor, RadioBrain, RadioNeck	0	3.9926	6.24	0	2.916	4.33	199	2285	246	11	30	2
#24	E89	RadioBrain	MEN2, CytoA, SurgAA3, StemAutolog, RadioMajor, RadioNeck, RadioFace	0	1.0549	2.66	0	1.4664	3.33	133	1977	212	77	338	36
#37	E89	RadioMajor	MEN2, CytoA, SurgAA3, StemAutolog, RadioBrain, RadioNeck, RadioFace	0	4.3075	5.26	0	3.3041	4.9	196	2277	246	14	38	3
#60	E89	StemAutolog	MEN2, CytoA, SurgAA3, RadioMajor, RadioBrain, RadioNeck, RadioFace	0	2.9231	3.54	0.0001	2.327	3.66	198	2260	245	12	55	3
#54	E89	SurgAA3	MEN2, CytoA, StemAutolog, RadioMajor, RadioBrain, RadioNeck, RadioFace	0	5.6989	13.31	0	4.3679	6.78	181	2257	244	29	58	5
Direct correlates to outcome F06
#25	F06	RadioBrain		0	0.3076	14.96	0	0.3076	14.96	4	1960	224	17	355	44
Direct correlates to outcome F79
#75	F79	C71		0.0001	0.216	5.5	0.0001	0.216	5.5	10	1974	235	11	341	36
Direct correlates to outcome G40
#76	G40	C71	RadioBrain, SurgAA1, C53	0	0.7984	2.82	0	2.211	6.95	84	1981	228	78	334	29
#46	G40	SurgAA1	RadioBrain, C53, C71	0	2.1999	3.81	0	4.168	10.21	110	2169	247	52	146	10
Direct correlates to outcome G91
#77	G91	C71	RadioBrain	0	0.5337	6.21	0	0.5669	7.95	18	1974	233	25	341	34
Direct correlates to outcome G94
#78	G94	C71		0	0.1692	8.98	0	0.1692	8.98	4	1973	236	9	342	36
Direct correlates to outcome H04
#02	H04	CytoA		0	0.252	3.84	0	0.252	3.84	16	1548	191	27	768	78
Direct correlates to outcome H25
#38	H25	RadioMajor		0	0.4465	9.54	0	0.4465	9.54	12	2273	267	7	42	4
Direct correlates to outcome H47
#79	H47	C71	CytoB, C75	0.0001	0.2877	4.07	0.0002	0.3156	3.07	33	1973	233	17	342	36
#55	H47	SurgAA3	C71, NF1	0	1.6235	24.15	0	1.2077	9.15	36	2252	262	14	61	6
Direct correlates to outcome H50
#47	H50	SurgAA2	RadioBrain, C53	0.0001	0.5906	4.12	0	0.915	5.01	54	2156	249	19	159	15
#94	H50	C75	C72, SurgAA2	0	0.8156	5.73	0.0003	0.6426	3.43	61	2185	254	12	130	12
Direct correlates to outcome H51
#26	H51	RadioBrain		0	0.1437	12.05	0	0.1437	12.05	2	1961	224	9	354	44
Direct correlates to outcome H52
#80	H52	C71	C53, Downs	0	0.6527	2.7	0	0.7292	2.7	95	1974	229	39	341	34
#65	H52	Downs	C53, C71	0	1.8978	21.03	0	4.0764	8.55	126	2301	263	8	14	0
Direct correlates to outcome H53
#27	H53	RadioBrain	C75, C71	0	0.4708	2.88	0	0.8177	4.91	45	1965	222	44	350	42
#56	H53	SurgAA3	RadioBrain, C71	0	2.5326	10.9	0	2.3392	9.52	68	2255	258	21	60	5
Direct correlates to outcome H55
#81	H55	C71	NF1	0	0.4229	11.3	0	0.3943	11.28	8	1973	235	18	342	36
Direct correlates to outcome H61
#28	H61	RadioBrain	CytoH, RadioFace	0	0.3394	3.04	0	0.3703	3.36	33	1962	222	23	353	43
Direct correlates to outcome H90
#09	H90	CytoH	SurgAAH, SurgAA2, RadioBrain, C22	0	0.6253	3.12	0.0002	0.5367	2.28	92	1909	229	29	406	30
#67	H90	C22	CytoH, SurgAAH, SurgAA2, RadioBrain	0	4.959	21.45	0	2.5879	6.18	114	2302	258	7	13	1
#48	H90	SurgAA2	CytoH, SurgAAH, RadioBrain, C22	0.0001	0.9064	5.23	0	0.9539	3.22	100	2155	245	21	160	14
Direct correlates to outcome H91
#29	H91	RadioBrain	C22	0	0.3806	4.81	0	0.3471	4.03	24	1961	223	21	354	44
Direct correlates to outcome I21
#41	I21	RadioTorax		0.0001	0.1951	7.69	0.0001	0.1951	7.69	6	2082	246	8	233	25
Direct correlates to outcome I25
#42	I25	RadioTorax		0	0.3286	9.83	0	0.3286	9.83	8	2082	246	12	233	25
Direct correlates to outcome I35
#43	I35	RadioTorax		0	0.2308	8.95	0	0.2308	8.95	6	2082	246	9	233	24
Direct correlates to outcome I42
#05	I42	CytoC	RadioTorax	0	0.2899	5.17	0	0.3002	6.1	10	1488	184	31	827	83
Direct correlates to outcome I50
#44	I50	RadioTorax	CytoA, C40	0	0.5427	6.06	0	0.5516	6.49	23	2082	245	18	233	24
Direct correlates to outcome I51
#45	I51	RadioTorax		0	0.3069	5.52	0	0.3069	5.52	15	2082	246	11	233	24
Direct correlates to outcome I61
#30	I61	RadioBrain		0	0.1805	7.77	0	0.1805	7.77	5	1960	224	11	355	45
Direct correlates to outcome I63
#31	I63	RadioBrain		0	0.2769	7.19	0	0.2769	7.19	9	1960	224	16	355	45
Direct correlates to outcome I69
#32	I69	RadioBrain		0	0.3231	9.05	0	0.3231	9.05	8	1962	224	18	353	44
Direct correlates to outcome K08
#14	K08	RadioFace	RadioAbdomen	0	0.7551	12.24	0	0.6304	9.71	17	2282	266	8	33	3
Direct correlates to outcome K22
#20	K22	RadioNeck		0	0.294	7.45	0	0.294	7.45	10	2126	252	9	189	18
Direct correlates to outcome K56
#16	K56	RadioAbdomen		0	0.3489	8.02	0	0.3489	8.02	11	2090	248	12	225	23
Direct correlates to outcome L90
#06	L90	CytoC	CytoH	0	0.3989	2.9	0	0.4896	3.41	36	1490	182	57	825	82
Direct correlates to outcome N13
#17	N13	RadioAbdomen		0	0.246	7.56	0	0.246	7.56	8	2089	248	9	226	23
Direct correlates to outcome N31
#58	N31	SurgNA	RadioBrain	0.0001	0.6033	7.93	0.0006	0.5257	5.23	28	2270	262	6	45	5
Direct correlates to outcome N46 | Male
#03	N46 | Male	CytoA	RadioTestis	0	0.6761	2.93	0	0.6482	3	25	723	80	40	429	41
Direct correlates to outcome N71 | Female
#72	N71 | Female	C53		0	0.2919	8.03	0	0.2919	8.03	4	1023	119	10	140	25
Direct correlates to outcome N91 | Female
#10	N91 | Female	CytoH	SurgAA2, RadioBrain	0	0.953	3.97	0	0.8712	3.4	43	990	126	17	173	13
Direct correlates to outcome N97 | Female
#18	N97 | Female	RadioAbdomen	StemAutolog	0	1.2167	3.27	0.0002	1.0881	2.93	67	1059	128	16	104	9
#61	N97 | Female	StemAutolog	RadioAbdomen	0.0001	2.6095	6.12	0.0002	2.2134	4.53	75	1136	136	8	27	2
Direct correlates to outcome Q85
#86	Q85	C72	TubScl, NF1	0	1.7177	10.14	0	3.2586	33.36	25	2231	261	35	84	7
Direct correlates to outcome R13
#66	R13	C11	RadioNeck, C71	0	0.8622	6.98	0.0005	0.7656	5.93	35	2306	269	5	9	1
Direct correlates to outcome R56
#82	R56	C71	CytoH, RadioBrain	0	0.3965	4.13	0	0.4515	4.45	29	1973	232	22	342	35
Direct correlates to outcome R63
#11	R63	CytoH		0.0001	0.2376	5.21	0.0001	0.2376	5.21	12	1906	238	11	409	33

## Sheet: Basis of findings by factor
Supplementary Data 4
Findings table line reference	Outcome	Factor	Controlled for factors	Significance, confounder adjusted	Increased risk % per year, adjusted	Relative risk multiplier, adjusted	Significance, unadjusted	Increased risk % per year, unadjusted	Relative risk multiplier, unadjusted	Number of patients with outcome, without factor	Total number of patients, without factor	Total observation time in hundreds years, without factor	Number of patients with outcome, with factor	Total number of patients, with factor	Total observation time in hundreds years, with factor
#01	E89	CytoA	MEN2, SurgAA3, StemAutolog, RadioMajor, RadioBrain, RadioNeck, RadioFace	0	0.5557	2.26	0	0.8063	2.31	111	1557	181	99	758	68
#02	H04	CytoA		0	0.252	3.84	0	0.252	3.84	16	1548	191	27	768	78
#03	N46 | Male	CytoA	RadioTestis	0	0.6761	2.93	0	0.6482	3	25	723	80	40	429	41
#04	E29 | Male	CytoD	RadioMajor, CytoH, RadioTestis	0.0001	0.4406	2.5	0	0.8875	5.82	12	617	69	55	535	50
#05	I42	CytoC	RadioTorax	0	0.2899	5.17	0	0.3002	6.1	10	1488	184	31	827	83
#06	L90	CytoC	CytoH	0	0.3989	2.9	0	0.4896	3.41	36	1490	182	57	825	82
#07	B34	CytoH	CytoB	0	0.6712	3.1	0	0.7675	4.11	56	1907	235	32	408	31
#08	E34	CytoH		0	0.4451	5.3	0	0.4451	5.3	23	1906	237	19	409	32
#09	H90	CytoH	SurgAAH, SurgAA2, RadioBrain, C22	0	0.6253	3.12	0.0002	0.5367	2.28	92	1909	229	29	406	30
#10	N91 | Female	CytoH	SurgAA2, RadioBrain	0	0.953	3.97	0	0.8712	3.4	43	990	126	17	173	13
#11	R63	CytoH		0.0001	0.2376	5.21	0.0001	0.2376	5.21	12	1906	238	11	409	33
#12	E23	RadioFace	RadioMajor, RadioBrain, SurgAA3, C75, C53	0	3.3086	6.42	0.0001	2.6232	3.59	224	2282	242	12	33	3
#13	E89	RadioFace	MEN2, CytoA, SurgAA3, StemAutolog, RadioMajor, RadioBrain, RadioNeck	0	3.9926	6.24	0	2.916	4.33	199	2285	246	11	30	2
#14	K08	RadioFace	RadioAbdomen	0	0.7551	12.24	0	0.6304	9.71	17	2282	266	8	33	3
#15	E28 | Female	RadioAbdomen	StemAutolog, RadioMajor	0	1.0867	4.94	0.0001	0.9196	4.01	37	1059	132	13	104	10
#16	K56	RadioAbdomen		0	0.3489	8.02	0	0.3489	8.02	11	2090	248	12	225	23
#17	N13	RadioAbdomen		0	0.246	7.56	0	0.246	7.56	8	2089	248	9	226	23
#18	N97 | Female	RadioAbdomen	StemAutolog	0	1.2167	3.27	0.0002	1.0881	2.93	67	1059	128	16	104	9
#19	E03	RadioNeck	C73, Downs, RadioMajor, RadioTorax	0	1.2061	3.07	0	1.3876	4.25	102	2131	246	32	184	17
#20	K22	RadioNeck		0	0.294	7.45	0	0.294	7.45	10	2126	252	9	189	18
#21	C44	RadioBrain	RadioTorax, RadioMajor	0	0.3727	3.52	0	0.4036	3.94	29	1960	221	24	355	43
#22	D32	RadioBrain	C70	0	0.727	16.42	0	0.694	15.16	10	1961	224	35	354	44
#23	E23	RadioBrain	RadioFace, RadioMajor, SurgAA3, C75, C53	0	4.3934	7.03	0	4.7738	12.17	92	1981	217	144	334	27
#24	E89	RadioBrain	MEN2, CytoA, SurgAA3, StemAutolog, RadioMajor, RadioNeck, RadioFace	0	1.0549	2.66	0	1.4664	3.33	133	1977	212	77	338	36
#25	F06	RadioBrain		0	0.3076	14.96	0	0.3076	14.96	4	1960	224	17	355	44
#26	H51	RadioBrain		0	0.1437	12.05	0	0.1437	12.05	2	1961	224	9	354	44
#27	H53	RadioBrain	C75, C71	0	0.4708	2.88	0	0.8177	4.91	45	1965	222	44	350	42
#28	H61	RadioBrain	CytoH, RadioFace	0	0.3394	3.04	0	0.3703	3.36	33	1962	222	23	353	43
#29	H91	RadioBrain	C22	0	0.3806	4.81	0	0.3471	4.03	24	1961	223	21	354	44
#30	I61	RadioBrain		0	0.1805	7.77	0	0.1805	7.77	5	1960	224	11	355	45
#31	I63	RadioBrain		0	0.2769	7.19	0	0.2769	7.19	9	1960	224	16	355	45
#32	I69	RadioBrain		0	0.3231	9.05	0	0.3231	9.05	8	1962	224	18	353	44
#33	C44	RadioMajor	RadioTorax, RadioBrain	0.0001	0.8399	6.55	0.0018	0.6734	4.19	47	2271	259	6	44	4
#34	E03	RadioMajor	C73, Downs, RadioTorax, RadioNeck	0	2.8257	9.62	0	1.87	4.6	123	2273	260	11	42	4
#35	E23	RadioMajor	RadioFace, RadioBrain, SurgAA3, C75, C53	0	2.3292	4.9	0.0009	2.0657	2.99	225	2274	241	11	41	3
#36	E29 | Male	RadioMajor	CytoH, CytoD, RadioTestis	0.0001	2.2444	4.24	0	3.6017	7.65	58	1131	119	9	21	1
#37	E89	RadioMajor	MEN2, CytoA, SurgAA3, StemAutolog, RadioBrain, RadioNeck, RadioFace	0	4.3075	5.26	0	3.3041	4.9	196	2277	246	14	38	3
#38	H25	RadioMajor		0	0.4465	9.54	0	0.4465	9.54	12	2273	267	7	42	4
#39	E29 | Male	RadioTestis	RadioMajor, CytoH, CytoD	0	4.3396	11.18	0	5.1246	12.44	50	1127	118	17	25	2
#40	E04	RadioTorax	Female	0	0.3497	7.25	0	0.4171	6.84	16	2082	245	14	233	24
#41	I21	RadioTorax		0.0001	0.1951	7.69	0.0001	0.1951	7.69	6	2082	246	8	233	25
#42	I25	RadioTorax		0	0.3286	9.83	0	0.3286	9.83	8	2082	246	12	233	25
#43	I35	RadioTorax		0	0.2308	8.95	0	0.2308	8.95	6	2082	246	9	233	24
#44	I50	RadioTorax	CytoA, C40	0	0.5427	6.06	0	0.5516	6.49	23	2082	245	18	233	24
#45	I51	RadioTorax		0	0.3069	5.52	0	0.3069	5.52	15	2082	246	11	233	24
#46	G40	SurgAA1	RadioBrain, C53, C71	0	2.1999	3.81	0	4.168	10.21	110	2169	247	52	146	10
#47	H50	SurgAA2	RadioBrain, C53	0.0001	0.5906	4.12	0	0.915	5.01	54	2156	249	19	159	15
#48	H90	SurgAA2	CytoH, SurgAAH, RadioBrain, C22	0.0001	0.9064	5.23	0	0.9539	3.22	100	2155	245	21	160	14
#49	A08	SurgAA3		0.0001	0.389	6.92	0.0001	0.389	6.92	15	2254	264	7	61	8
#50	A09	SurgAA3	RadioTestis	0	0.9719	4.59	0.0001	0.8306	4.08	63	2254	261	10	61	7
#51	C72 | Male	SurgAA3	CytoA	0	2.7533	18.4	0	1.5796	16.55	11	1122	121	12	30	3
#52	E23	SurgAA3	RadioFace, RadioMajor, RadioBrain, C75, C53	0	16.1269	6.78	0	13.0274	17.16	193	2258	242	43	57	2
#53	E24	SurgAA3		0	0.1819	17	0	0.1819	17	2	2255	265	6	60	7
#54	E89	SurgAA3	MEN2, CytoA, StemAutolog, RadioMajor, RadioBrain, RadioNeck, RadioFace	0	5.6989	13.31	0	4.3679	6.78	181	2257	244	29	58	5
#55	H47	SurgAA3	C71, NF1	0	1.6235	24.15	0	1.2077	9.15	36	2252	262	14	61	6
#56	H53	SurgAA3	RadioBrain, C71	0	2.5326	10.9	0	2.3392	9.52	68	2255	258	21	60	5
#57	C71 | Male	SurgAA4	C72	0	2.09	11.39	0.0001	1.7261	6.87	31	1142	123	6	10	1
#58	N31	SurgNA	RadioBrain	0.0001	0.6033	7.93	0.0006	0.5257	5.23	28	2270	262	6	45	5
#59	E28 | Female	StemAutolog	RadioAbdomen, RadioMajor	0	2.8523	7.55	0	2.261	8.17	40	1137	139	10	26	2
#60	E89	StemAutolog	MEN2, CytoA, SurgAA3, RadioMajor, RadioBrain, RadioNeck, RadioFace	0	2.9231	3.54	0.0001	2.327	3.66	198	2260	245	12	55	3
#61	N97 | Female	StemAutolog	RadioAbdomen	0.0001	2.6095	6.12	0.0002	2.2134	4.53	75	1136	136	8	27	2
#62	D44	MEN2	C75	0	3.8648	26.36	0	3.4671	15.91	58	2289	265	17	26	2
#63	E89	MEN2	CytoA, SurgAA3, StemAutolog, RadioMajor, RadioBrain, RadioNeck, RadioFace	0	7.253	30.43	0	4.4175	6.31	195	2289	247	15	26	2
#64	E03	Downs	RadioMajor, RadioTorax, SurgBA, RadioNeck	0	6.5059	19.44	0.001	2.2914	4.9	129	2302	262	5	13	1
#65	H52	Downs	C53, C71	0	1.8978	21.03	0	4.0764	8.55	126	2301	263	8	14	0
#66	R13	C11	RadioNeck, C71	0	0.8622	6.98	0.0005	0.7656	5.93	35	2306	269	5	9	1
#67	H90	C22	CytoH, SurgAAH, SurgAA2, RadioBrain	0	4.959	21.45	0	2.5879	6.18	114	2302	258	7	13	1
#68	D48	C38	C81, SurgKA	0	5.5895	12.12	0.0021	2.1598	4.83	119	2310	264	4	5	0
#69	C49	C40	C69	0	0.5542	9.33	0.0001	0.4249	6.71	17	2250	264	7	65	7
#70	D22	C43	StemAutolog, C92	0	3.6039	5.14	0	3.1595	4.53	211	2259	249	20	56	4
#71	D21	C49		0	0.5379	4.9	0	0.5379	4.9	32	2195	256	11	120	13
#72	N71 | Female	C53		0	0.2919	8.03	0	0.2919	8.03	4	1023	119	10	140	25
#73	D33	C71	C72, C75	0	0.7316	12.91	0	0.5537	3.49	49	1973	231	27	342	34
#74	D43	C71	C72, RadioBrain	0	0.5802	7.83	0	0.557	6.17	24	1975	233	25	340	34
#75	F79	C71		0.0001	0.216	5.5	0.0001	0.216	5.5	10	1974	235	11	341	36
#76	G40	C71	RadioBrain, SurgAA1, C53	0	0.7984	2.82	0	2.211	6.95	84	1981	228	78	334	29
#77	G91	C71	RadioBrain	0	0.5337	6.21	0	0.5669	7.95	18	1974	233	25	341	34
#78	G94	C71		0	0.1692	8.98	0	0.1692	8.98	4	1973	236	9	342	36
#79	H47	C71	CytoB, C75	0.0001	0.2877	4.07	0.0002	0.3156	3.07	33	1973	233	17	342	36
#80	H52	C71	C53, Downs	0	0.6527	2.7	0	0.7292	2.7	95	1974	229	39	341	34
#81	H55	C71	NF1	0	0.4229	11.3	0	0.3943	11.28	8	1973	235	18	342	36
#82	R56	C71	CytoH, RadioBrain	0	0.3965	4.13	0	0.4515	4.45	29	1973	232	22	342	35
#83	C71 | Male	C72	SurgAA4	0	2.066	13.06	0	1.7161	9.16	23	1101	119	14	51	5
#84	D33	C72	C75, C71	0	2.2369	36.7	0	1.8473	9.2	55	2233	257	21	82	8
#85	D43	C72	C71, RadioBrain	0	0.8213	11.76	0	0.7738	5.98	37	2231	258	12	84	9
#86	Q85	C72	TubScl, NF1	0	1.7177	10.14	0	3.2586	33.36	25	2231	261	35	84	7
#87	C47	C74		0	0.2514	14.09	0	0.2514	14.09	4	2288	269	6	27	2
#88	D33	C75	C72, C71	0	1.2905	21.49	0	1.0461	5.21	59	2186	254	17	129	11
#89	D35	C75	CytoD	0	1.0397	42.64	0	4.1633	54.59	19	2186	257	50	129	8
#90	D44	C75	MEN2	0	2.2804	17.77	0	2.0963	12.45	45	2185	256	30	130	10
#91	E22	C75		0	1.3056	16.06	0	1.3056	16.06	21	2186	258	23	129	12
#92	E23	C75	RadioFace, RadioMajor, RadioBrain, SurgAA3, C53	0	2.3188	3.01	0	6.9265	10.09	180	2188	238	56	127	6
#93	E27	C75	MEN2	0.0001	0.3756	6.01	0.0007	0.3045	4.57	19	2185	258	7	130	13
#94	H50	C75	C72, SurgAA2	0	0.8156	5.73	0.0003	0.6426	3.43	61	2185	254	12	130	12
#95	C85	C81	C83	0	0.4403	12.51	0	0.3769	6.72	15	2176	255	10	139	16
#96	D73	C81	CytoA	0	0.4521	9.56	0	0.5201	15.59	8	2177	255	14	138	16
#97	C85	C83	C81	0	0.5351	14.85	0	0.4664	7.35	17	2248	264	8	67	8
#98	D76	C96		0	1.1443	77.28	0	1.1443	77.28	3	2265	267	17	50	3
